# Supplementary material for: The Impact of PSMA-PET on Oncologic Control in Prostate Cancer Patients Who Experienced PSA Persistence or Recurrence
Source: Cancers (Basel). 2022 Dec 30;15(1):247. doi: 10.3390/cancers15010247 (PMC9818949; doi:10.3390/cancers15010247)
Supplement: Supplementary file 1 [file cancers-15-00247-s001.zip]

Archive with 1 entries (1 files):
- cancers-2073123-supplementary.pdf
